# Supplementary material for: Mycoviruses in Entomopathogenic Fungi
Source: Viruses. 2025 Dec 8;17(12):1593. doi: 10.3390/v17121593 (PMC12737583; doi:10.3390/v17121593)
Supplement: Supplementary file 1 [file viruses-17-01593-s001.zip]

Archive with 1 entries (1 files):
- viruses-3897564-supplementary.pdf
